# Supplementary material for: Let-7 microRNA-dependent control of leukotriene signaling regulates the transition of hematopoietic niche in mice
Source: Nat Commun. 2017 Jul 25;8:128. doi: 10.1038/s41467-017-00137-y (PMC5527007; doi:10.1038/s41467-017-00137-y)
Supplement: Supplementary file 3 — Supplementary Data 1 [file 41467_2017_137_MOESM3_ESM.xlsx]

## Sheet: Sheet1
Supplementary Data 1: Summary of comparative transcriptome analyses.
		EC			HSPC
	Gene name	Ctr	cKO	Fold change(cKO/Ctr)	Ctr	cKO	Fold change(cKO/Ctr)
Artery	EphrinB2	50.63	51.21	1.01	7.27	10.24	1.41
	Foxc1	8.12	7.16	0.88	2.48	2.6	1.05
	Notch1	16.21	15.62	0.96	2.85	4.46	1.57
	Notch4	8.89	8.98	1.01	0.52	0.64	1.23
	Dll4	8.61	7.09	0.82	0.6	0.87	1.44
Venous	CoupTFII	25.83	23.2	0.9	6.3	5.69	0.9
	EphB4	26.19	24.88	0.95	4.46	5.05	1.13
EC	CD31	156.06	148.77	0.95	11.17	18.39	1.65
	VWF	12.27	16.28	1.33	1.85	5.97	3.22
	Cdh5	78.17	92.42	1.18	9.73	23.74	2.44
	ICAM-1	12.09	11.37	0.94	7.73	9.66	1.25
	VCAM-1	16.66	22.68	1.36	1.41	1.97	1.4
EHT	Runx1	7.2	12.91	1.79	21.3	44.3	2.08
	Chd1	26.94	30.65	1.14	20.26	30.43	1.5
	Gata2	10.54	23.37	2.22	19.77	68.7	3.47
	Sox17	9.13	9.62	1.05	0.41	0.95	2.32
LT biosynthesis	Alox5	2.66	9.37	3.53	6.4	19.92	3.11
	Alox5-AP	8.39	15.02	1.79	15.03	53.55	3.56
	Pla2g6	4.32	4.93	1.14	2.7	7.63	2.82
LTB4 receptor	Blt1	0.98	1	1.02	0.23	0.56	2.48
	Blt2	0.28	0.7	2.52	0.07	0.1	1.32
Cysteinyl LT receptor	Cysltr1	0.55	0.48	0.88	0.39	0.83	2.13
	Cysltr2	0.21	0.13	0.62	0.48	0.001	0.002
Cell adhesion	Itgα3	2.75	3.76	1.37	0.35	1.15	3.28
	ItgαV	7.88	10.42	1.32	5.64	11.56	2.05
	Itgα4	1557	718	0.46	8148	16361	2.01
	Twf1	47.56	65.09	1.37	19.6	59	3.01
	THBD	18.94	23.96	1.27	3.94	14.26	3.62
	Coro2a	0.88	1.29	1.47	4.23	15.12	3.58
HSPC	cMyb	5.36	12.08	2.25	96.65	129.36	1.34
	Meis1	16.73	17.1	1.02	15.09	19.11	1.27
	Tal1	25.36	32.34	1.28	40.6	30.9	0.76
	Lyl1	12.31	13.22	1.07	17.65	19.5	1.1
	Hmga2	122.99	110.3	0.9	64.84	126.5	1.95
	PU.1.	2.72	1.21	0.45	9.26	18.07	1.95
