# Supplementary material for: Let-7 microRNA-dependent control of leukotriene signaling regulates the transition of hematopoietic niche in mice
Source: Nat Commun. 2017 Jul 25;8:128. doi: 10.1038/s41467-017-00137-y (PMC5527007; doi:10.1038/s41467-017-00137-y)
Supplement: Supplementary file 4 — Supplementary Data 2 [file 41467_2017_137_MOESM4_ESM.xlsx]

## Sheet: Sheet1
Supplementary Data 2. A list of miRNAs which are differentially expressed in cKO vs Ctr.
miRNA	cKO (RPM)	Ctr (RPM)	Ratio (cKO/Ctr)	P value
mmu-miR-27a-5p	0	19.2935	ND	1.86258e-56
mmu-miR-486a-3p	0	10.2497	ND	2.50334e-30
mmu-miR-195a-5p	0	8.34041	ND	8.21329e-25
mmu-miR-429-3p	0	7.53651	ND	1.72601e-22
mmu-miR-6540-5p	0	7.23505	ND	1.2823e-21
mmu-miR-214-5p	0	6.43116	ND	2.69472e-19
mmu-miR-295-3p	0	6.43116	ND	2.69472e-19
mmu-miR-10a-3p	0	6.33067	ND	5.25811e-19
mmu-miR-17-3p	0	6.02921	ND	3.9064e-18
mmu-miR-7083-5p	0	5.52678	ND	1.10498e-16
mmu-miR-425-3p	0	5.3258	ND	4.20713e-16
mmu-miR-451a	0	4.82337	ND	1.19005e-14
mmu-miR-31-5p	0	4.52191	ND	8.8412e-14
mmu-miR-5108	0	4.42142	ND	1.72515e-13
mmu-miR-431-3p	0	4.32093	ND	3.36622e-13
mmu-miR-3089-3p	0	3.71801	ND	1.85796e-11
mmu-miR-1197-3p	0	3.61753	ND	3.62537e-11
mmu-miR-6932-5p	0	3.61753	ND	3.62537e-11
mmu-miR-7687-5p	0	3.51704	ND	7.07404e-11
mmu-miR-106a-5p	0	3.41655	ND	1.38033e-10
mmu-miR-7019-3p	0	3.41655	ND	1.38033e-10
mmu-let-7c-2-3p	0	3.31607	ND	2.69339e-10
mmu-miR-760-3p	0	3.31607	ND	2.69339e-10
mmu-miR-3061-3p	0	3.21558	ND	5.2555e-10
mmu-miR-467c-5p	0	2.71314	ND	1.48659e-08
mmu-miR-741-3p	0	2.71314	ND	1.48659e-08
mmu-miR-467d-3p	0	2.61266	ND	2.90074e-08
mmu-miR-3072-3p	0	2.51217	ND	5.66009e-08
mmu-miR-574-5p	0	2.51217	ND	5.66009e-08
mmu-let-7c-1-3p	0	2.41168	ND	1.10443e-07
mmu-miR-326-3p	0	2.41168	ND	1.10443e-07
mmu-miR-503-3p	0	2.41168	ND	1.10443e-07
mmu-miR-193a-3p	0	2.3112	ND	2.15504e-07
mmu-miR-34b-5p	0	2.3112	ND	2.15504e-07
mmu-miR-374b-5p	0	2.3112	ND	2.15504e-07
mmu-miR-191-3p	0	2.21071	ND	4.20504e-07
mmu-miR-193b-5p	0	2.21071	ND	4.20504e-07
mmu-miR-20a-3p	0	2.21071	ND	4.20504e-07
mmu-miR-329-5p	0	2.21071	ND	4.20504e-07
mmu-miR-376b-5p	0	2.21071	ND	4.20504e-07
mmu-miR-455-5p	0	2.21071	ND	4.20504e-07
mmu-miR-124-5p	0	2.11022	ND	8.20514e-07
mmu-miR-20b-5p	0	2.11022	ND	8.20514e-07
mmu-miR-3102-3p.2-3p	0	2.11022	ND	8.20514e-07
mmu-miR-365-3p	0	2.11022	ND	8.20514e-07
mmu-miR-100-3p	0	2.00974	ND	1.60104e-06
mmu-miR-150-3p	0	2.00974	ND	1.60104e-06
mmu-miR-7235-3p	0	2.00974	ND	1.60104e-06
mmu-miR-15b-3p	0	1.90925	ND	3.12405e-06
mmu-miR-425-5p	0	1.90925	ND	3.12405e-06
mmu-miR-6988-3p	0	1.90925	ND	3.12405e-06
mmu-miR-1247-5p	0	1.80876	ND	6.09583e-06
mmu-miR-144-3p	0	1.80876	ND	6.09583e-06
mmu-miR-1963	0	1.80876	ND	6.09583e-06
mmu-miR-7018-3p	0	1.80876	ND	6.09583e-06
mmu-miR-148b-5p	0	1.70828	ND	1.18946e-05
mmu-miR-15a-5p	0	1.70828	ND	1.18946e-05
mmu-miR-302a-3p	0	1.70828	ND	1.18946e-05
mmu-miR-6896-5p	0	1.70828	ND	1.18946e-05
mmu-miR-6960-5p	0	1.70828	ND	1.18946e-05
mmu-miR-7042-5p	0	1.70828	ND	1.18946e-05
mmu-let-7g-3p	0	1.60779	ND	2.32094e-05
mmu-miR-3086-5p p	0	1.60779	ND	2.32094e-05
mmu-miR-341-5p	0	1.60779	ND	2.32094e-05
mmu-miR-504-5p	0	1.60779	ND	2.32094e-05
mmu-miR-542-5p	0	1.60779	ND	2.32094e-05
mmu-miR-669p-5p	0	1.60779	ND	2.32094e-05
mmu-miR-744-3p	0	1.60779	ND	2.32094e-05
mmu-miR-1247-3p	0	1.5073	ND	4.52877e-05
mmu-miR-3082-3p	0	1.5073	ND	4.52877e-05
mmu-miR-331-5p	0	1.5073	ND	4.52877e-05
mmu-miR-1945	0	1.40682	ND	8.83681e-05
mmu-miR-181d-3p	0	1.30633	ND	0.000172429
mmu-miR-495-3p	0	1.30633	ND	0.000172429
mmu-miR-7667-3p	0	1.30633	ND	0.000172429
mmu-miR-1962	0	1.20584	ND	0.000336455
mmu-miR-337-3p	0	1.20584	ND	0.000336455
mmu-miR-9-3p	0	1.20584	ND	0.000336455
mmu-miR-145a-3p	0	1.00487	ND	0.00128103
mmu-miR-188-5p	0	1.00487	ND	0.00128103
mmu-miR-582-5p	0	1.00487	ND	0.00128103
mmu-miR-142a-5p	0.211271	24.3178	0.00868789	4.06977e-67
mmu-miR-128-3p	0.422541	6.8331	0.0618373	1.21465e-15
mmu-miR-199b-5p	0.105635	1.40682	0.0750882	0.000734575
mmu-miR-325-3p	0.105635	1.30633	0.0808642	0.00134929
mmu-miR-15b-5p	3.69723	38.0845	0.0970797	1.20582e-70
mmu-miR-299a-3p	1.69016	13.8672	0.121882	2.43561e-24
mmu-miR-323-3p	0.950717	6.73262	0.141211	1.05167e-11
mmu-miR-221-3p	0.528176	3.41655	0.154593	2.91145e-06
mmu-miR-99b-3p	6.86629	44.0132	0.156005	3.25143e-65
mmu-miR-23b-3p	2.53525	16.0779	0.157685	1.22139e-24
mmu-miR-16-1-3p	0.950717	5.72775	0.165984	2.28891e-09
mmu-miR-27a-3p	5.07049	27.7344	0.182823	7.64136e-38
mmu-miR-184-3p	4.43668	22.3081	0.198882	4.8774e-29
mmu-miR-598-3p	1.7958	8.84284	0.203079	3.49607e-12
mmu-miR-361-5p	8.13392	37.8835	0.214708	1.51819e-45
mmu-miR-25-5p	4.33105	19.0925	0.226845	9.88572e-23
mmu-miR-3099-3p	7.39447	32.1558	0.229958	7.89696e-37
mmu-miR-1843a-5p	2.00707	7.637	0.262809	7.81897e-09
mmu-miR-487b-3p	2.95779	10.7521	0.27509	2.00369e-11
mmu-miR-93-3p	1.69016	6.02921	0.280329	7.38738e-07
mmu-miR-181c-3p	12.7819	45.5205	0.280793	9.65454e-43
mmu-miR-24-2-5p	0.316906	1.10536	0.2867	0.044356
mmu-miR-210-3p	4.33105	15.073	0.287338	8.00701e-15
mmu-miR-18a-5p	2.74652	9.34528	0.293894	1.6845e-09
mmu-miR-29a-3p	0.845082	2.81363	0.300353	0.00127857
mmu-miR-1947-5p	2.32398	7.43603	0.312529	2.25907e-07
mmu-miR-672-5p	42.8879	136.964	0.313134	1.295e-110
mmu-miR-674-3p	2.21834	6.93359	0.319941	8.4654e-07
mmu-miR-3475-3p	10.141	31.4524	0.322423	8.50412e-26
mmu-miR-150-5p	2.53525	7.83797	0.323457	1.94598e-07
mmu-let-7e-5p	472.823	1401.49	0.337372	0
mmu-let-7d-3p	4.33105	12.2594	0.353284	7.74949e-10
mmu-miR-27b-5p	6.97193	19.6954	0.353987	6.34833e-15
mmu-miR-98-5p	26.7257	75.1641	0.355565	2.88203e-52
mmu-miR-433-3p	7.39447	20.5998	0.358958	2.89736e-15
mmu-miR-19a-3p	12.7819	35.2709	0.362392	9.57745e-25
mmu-miR-542-3p	13.7326	35.9743	0.381733	2.05414e-23
mmu-miR-1943-5p	4.11978	10.0487	0.409982	7.45947e-07
mmu-miR-7068-3p	8.02828	19.2935	0.416114	1.1609e-11
mmu-miR-345-5p	4.85922	11.556	0.420494	2.06997e-07
mmu-miR-1968-5p	1.26762	3.0146	0.420494	0.00879488
mmu-miR-328-3p	1.58453	3.71801	0.426176	0.00393519
mmu-miR-877-5p	11.303	26.3275	0.429321	1.26672e-14
mmu-miR-195a-3p	2.85215	6.63213	0.430051	0.000122348
mmu-miR-431-5p	66.9728	153.041	0.437612	1.13726e-74
mmu-miR-30c-1-3p	5.17613	11.757	0.440261	5.21296e-07
mmu-miR-365-2-5p	6.23248	14.0682	0.44302	4.7611e-08
mmu-miR-152-3p	2.74652	6.02921	0.455535	0.000539697
mmu-miR-146a-5p	15.634	33.2611	0.470039	2.41577e-15
mmu-miR-410-5p	7.92264	16.4798	0.480748	5.64563e-08
mmu-miR-411-3p	6.12685	12.5609	0.487773	3.17512e-06
mmu-miR-92a-1-5p	12.6762	25.5237	0.496646	7.17317e-11
mmu-miR-26b-3p	7.1832	14.3696	0.499888	1.26451e-06
mmu-miR-582-3p	35.8104	71.5466	0.500518	2.6386e-27
mmu-miR-151-5p p	136.692	265.687	0.514485	1.51032e-90
mmu-miR-340-3p	3.16906	6.1297	0.517001	0.0025024
mmu-miR-301a-3p	29.3666	56.7751	0.517245	2.06137e-20
mmu-miR-26b-5p	26.6201	51.3488	0.518417	1.64192e-18
mmu-miR-30d-5p	24.7187	47.6308	0.518964	3.07337e-17
mmu-miR-1843b-5p	4.22541	8.13943	0.519128	0.000516331
mmu-miR-30c-5p	59.2614	113.45	0.522359	3.02246e-38
mmu-miR-340-5p	99.5084	189.719	0.524504	3.82975e-62
mmu-miR-483-5p	9.61281	18.2886	0.525617	2.76575e-07
mmu-let-7i-5p	541.803	1026.87	0.527623	0
mmu-miR-9-5p	593.67	1111.59	0.534075	0
mmu-miR-99a-5p	176.411	328.19	0.537527	1.4228e-99
mmu-miR-486b-5p	16582	30748.2	0.539284	0
mmu-miR-181c-5p	33.592	62.2013	0.540053	5.35102e-20
mmu-let-7c-5p	234.299	432.294	0.54199	1.1521e-127
mmu-miR-151-3p	2238.09	4035.95	0.554539	0
mmu-miR-322-5p	27.4652	49.339	0.556662	5.62744e-15
mmu-miR-320-3p	29.1553	52.3536	0.556892	8.78436e-16
mmu-miR-296-3p	6.23248	11.154	0.558764	0.000231516
mmu-miR-335-5p	101.304	175.751	0.576406	1.58791e-44
mmu-miR-126a-3p	210.637	364.265	0.578252	1.81539e-89
mmu-miR-149-5p	8.87336	15.274	0.580946	4.81038e-05
mmu-miR-292a-5p	8.76773	15.073	0.581683	5.58925e-05
mmu-miR-192-5p	209.58	359.642	0.582747	2.94477e-86
mmu-let-7d-5p	15.0002	25.7246	0.583107	1.51784e-07
mmu-miR-126a-5p	1518.4	2593.06	0.585563	0
mmu-miR-28a-5p	11.5142	19.5949	0.587613	6.09306e-06
mmu-let-7a-5p	886.597	1499.46	0.591276	0
mmu-miR-138-5p	2.32398	3.91899	0.593004	0.0484107
mmu-miR-16-5p	204.193	343.966	0.593642	7.63856e-78
mmu-miR-409-5p	78.2757	131.537	0.595084	1.31236e-30
mmu-miR-28a-3p	25.4581	42.6064	0.597518	8.26767e-11
mmu-miR-125b-5p	223.524	371.701	0.601355	1.82508e-80
mmu-miR-93-5p	133.206	219.966	0.605577	3.04475e-47
mmu-miR-351-5p	1372.94	2255.02	0.608837	0
mmu-miR-30a-5p	131.622	214.841	0.612647	2.12405e-44
mmu-miR-30c-2-3p	91.9027	149.725	0.613808	2.95789e-31
mmu-miR-125a-3p	3.27469	5.3258	0.614873	0.0301662
mmu-miR-152-5p	7.60574	12.3599	0.615357	0.000918556
mmu-miR-24-3p	4.22541	6.8331	0.618373	0.0148879
mmu-miR-191-5p	1241.21	2003.71	0.619459	0
mmu-miR-136-3p	23.451	37.6826	0.622331	1.32141e-08
mmu-miR-666-3p	3.69723	5.92872	0.623614	0.0256919
mmu-miR-296-5p	6.02121	9.64674	0.624171	0.0043789
mmu-miR-125a-5p	969.415	1540.36	0.629342	6.5644e-278
mmu-miR-103-3p	179.897	285.383	0.630371	9.98473e-53
mmu-miR-199a-5p	72.3602	114.354	0.632773	7.90353e-22
mmu-miR-667-3p	25.1412	39.4913	0.636626	2.52433e-08
mmu-miR-434-3p	514.232	802.689	0.640637	3.604e-136
mmu-miR-21a-3p	1.16199	1.80876	0.642421	0.25309
mmu-miR-497a-5p	2.53525	3.91899	0.646914	0.0926439
mmu-miR-10b-3p	3.06342	4.72288	0.648634	0.0658096
mmu-miR-18a-3p	2.42961	3.71801	0.65347	0.108926
mmu-miR-342-3p	87.9942	134.451	0.654468	2.32041e-22
mmu-let-7f-5p	1980.98	3018.42	0.656296	0
mmu-miR-322-3p	149.263	225.392	0.662236	1.1414e-34
mmu-miR-181a-5p	1898.37	2863.67	0.662915	0
mmu-miR-21a-5p	247.398	372.203	0.664685	2.99448e-55
mmu-miR-410-3p	343.209	514.392	0.667213	1.96527e-74
mmu-miR-411-5p	552.789	827.911	0.667692	2.8808e-118
mmu-miR-27b-3p	575.184	857.655	0.670647	4.3513e-120
mmu-miR-22-3p	204.087	302.164	0.675419	3.59453e-42
mmu-miR-130b-5p	21.6552	32.0553	0.675558	9.67454e-06
mmu-miR-300-3p	14.2608	21.1022	0.675794	0.0003382
mmu-miR-872-5p	5.7043	8.44089	0.675794	0.0238657
mmu-miR-615-5p	2.11271	3.11509	0.678216	0.177527
mmu-miR-145a-5p	2.32398	3.41655	0.680211	0.160216
mmu-miR-434-5p	30.6342	45.0181	0.680487	2.50196e-07
mmu-miR-423-5p	605.713	888.002	0.682107	4.4735e-115
mmu-miR-708-3p	16.6904	24.2173	0.689191	0.00024605
mmu-miR-30a-3p	346.272	501.128	0.690986	6.63865e-62
mmu-miR-148a-5p	31.268	44.7166	0.699248	1.51026e-06
mmu-miR-130b-3p	72.4658	103.401	0.700823	3.42389e-13
mmu-miR-30b-5p	32.0075	45.621	0.701595	1.45783e-06
mmu-miR-26a-5p	653.037	930.106	0.70211	1.0671e-104
mmu-miR-6539	26.7257	37.984	0.703604	1.2884e-05
mmu-miR-423-3p	78.8039	111.339	0.707781	1.8468e-13
mmu-miR-204-5p	16.4791	23.0115	0.716125	0.00120983
mmu-miR-378a-3p	338.878	473.192	0.716152	6.07917e-49
mmu-miR-101a-3p	58.205	80.9924	0.718648	1.72016e-09
mmu-miR-181d-5p	199.545	276.439	0.72184	4.10752e-28
mmu-miR-218-5p	7.81701	10.7521	0.727022	0.0344008
mmu-miR-134-5p	15.1058	20.7003	0.729741	0.00361853
mmu-miR-409-3p	760.468	1032.9	0.736243	1.50865e-89
mmu-miR-181b-5p	1304.07	1752.29	0.744208	4.76e-141
mmu-miR-673-3p	115.459	151.836	0.760423	4.05413e-12
mmu-miR-186-5p	53.1345	69.7379	0.761918	3.05637e-06
mmu-miR-1839-5p	11.4086	14.9725	0.761969	0.0310472
mmu-miR-652-3p	4.75359	6.23018	0.762993	0.168094
mmu-miR-337-5p	6.54939	8.54138	0.766783	0.111918
mmu-miR-369-5p	10.141	13.1638	0.770371	0.0517865
mmu-miR-744-5p	172.291	222.478	0.774419	3.4666e-15
mmu-miR-5099	138.382	176.254	0.78513	2.8622e-11
mmu-miR-99b-5p	21260.6	26954.5	0.788758	0
mmu-miR-345-3p	25.9863	32.5577	0.79816	0.00752385
mmu-miR-130a-3p	152.749	190.222	0.803004	2.88801e-10
mmu-miR-92a-3p	1982.67	2461.22	0.805562	7.2399e-111
mmu-miR-127-3p	1984.89	2451.58	0.809637	1.0645e-105
mmu-miR-143-3p	5676.31	6977.6	0.813504	1.3582e-284
mmu-miR-381-3p	100.353	123.096	0.815243	2.14423e-06
mmu-miR-541-5p	1369.88	1674.71	0.817978	2.02717e-66
mmu-miR-199b-3p	248.348	302.264	0.821627	8.13687e-13
mmu-miR-532-5p	79.0152	95.563	0.826839	9.60212e-05
mmu-miR-25-3p	1369.98	1653.71	0.82843	3.66149e-58
mmu-miR-106b-3p	62.1135	74.9632	0.828587	0.000632067
mmu-miR-379-5p	3.16906	3.8185	0.829922	0.450251
mmu-miR-335-3p	470.922	566.545	0.831218	2.25125e-20
mmu-miR-301b-3p	46.7964	56.1721	0.83309	0.00402419
mmu-miR-30e-3p	281.095	336.028	0.836524	5.62042e-12
mmu-miR-92b-3p	907.829	1076.11	0.843619	5.50111e-32
mmu-miR-148a-3p	1686.04	1985.92	0.848999	1.23857e-53
mmu-miR-872-3p	4.75359	5.52678	0.860101	0.457123
mmu-miR-128-1-5p	4.85922	5.62726	0.863514	0.464538
mmu-miR-450b-5p	24.8243	28.7392	0.863777	0.0962783
mmu-miR-196b-5p	69.4024	78.9826	0.878704	0.0143591
mmu-miR-298-5p	1117.52	1245.53	0.897218	2.34348e-16
mmu-miR-20a-5p	11.0917	12.3599	0.897396	0.417104
mmu-miR-19b-3p	92.3252	102.497	0.900764	0.0232996
mmu-miR-214-3p	32.2188	34.5675	0.932054	0.37181
mmu-miR-219a-2-3p	30.7399	32.9597	0.93265	0.387492
mmu-miR-3057-5p	20.1763	21.6047	0.933888	0.492933
mmu-miR-485-5p	37.7118	40.2952	0.935887	0.363254
mmu-miR-196a-5p	74.7898	78.2792	0.955423	0.380323
mmu-miR-676-3p	465.64	483.744	0.962577	0.0673074
mmu-miR-181a-1-3p	148.101	152.238	0.972826	0.457617
mmu-miR-100-5p	1759.25	1774.9	0.991183	0.412346
mmu-miR-10b-5p	720275	707195	1.0185	6.8109e-255
mmu-miR-10a-5p	162304	154657	1.04944	0
mmu-miR-6944-3p	28.099	25.9256	1.08383	0.356645
mmu-miR-341-3p	133.312	122.393	1.08921	0.0333525
mmu-miR-679-5p	66.3389	60.5936	1.09482	0.112001
mmu-miR-148b-3p	11.5142	10.4506	1.10178	0.479224
mmu-miR-673-5p	45.3175	40.7977	1.11079	0.129024
mmu-miR-1981-3p	4.11978	3.51704	1.17138	0.49745
mmu-miR-488-3p	7.60574	6.43116	1.18264	0.328991
mmu-miR-125b-1-3p	111.868	89.1318	1.25508	5.66394e-07
mmu-miR-450a-5p	5.07049	4.01947	1.26148	0.278371
mmu-miR-125b-2-3p	25.775	19.8964	1.29546	0.00667133
mmu-miR-421-3p	32.6413	25.1217	1.29933	0.00202758
mmu-miR-615-3p	41.6203	31.6534	1.31488	0.000280262
mmu-miR-666-5p	29.1553	22.0066	1.32484	0.00182122
mmu-miR-17-5p	27.4652	20.7003	1.3268	0.00235918
mmu-miR-380-3p	16.5847	12.2594	1.35282	0.0120145
mmu-miR-181a-2-3p	3.69723	2.71314	1.36271	0.227525
mmu-miR-107-3p	10.9861	8.03895	1.36661	0.0351992
mmu-miR-1198-5p	7.1832	5.22532	1.37469	0.0835054
mmu-miR-676-5p	2.00707	1.40682	1.42668	0.315681
mmu-miR-369-3p	2.74652	1.90925	1.43853	0.229268
mmu-miR-361-3p	2.32398	1.60779	1.44545	0.263868
mmu-miR-3535	21.0214	14.3696	1.46291	0.000479635
mmu-miR-139-5p	2.11271	1.40682	1.50176	0.244948
mmu-miR-375-3p	62.5361	41.1996	1.51788	5.68924e-11
mmu-miR-203-3p	29.3666	19.0925	1.53812	3.93635e-06
mmu-miR-3470a	2.64088	1.60779	1.64255	0.120288
mmu-miR-5128	6.97193	4.22045	1.65194	0.0102611
mmu-miR-212-5p	2.42961	1.40682	1.72703	0.105673
mmu-miR-30e-5p	2.64088	1.5073	1.75206	0.0842514
mmu-miR-135a-1-3p	3.06342	1.70828	1.79328	0.0538309
mmu-miR-1193-3p	6.12685	3.31607	1.84762	0.00424482
mmu-miR-7237-3p	4.22541	2.21071	1.91134	0.0131984
mmu-miR-324-3p	1.37326	0.703408	1.95229	0.153307
mmu-miR-132-3p	6.33812	3.21558	1.97107	0.00155994
mmu-miR-183-3p	4.43668	2.21071	2.0069	0.00696896
mmu-miR-543-3p	2.64088	1.30633	2.02161	0.0367317
mmu-miR-342-5p	4.33105	2.11022	2.05241	0.00622414
mmu-miR-34c-5p	9.50717	4.42142	2.15025	1.83053e-05
mmu-miR-183-5p	1061	475.202	2.23273	0
mmu-miR-182-5p	32140.1	14191.9	2.26468	0
mmu-miR-483-3p	9.71844	3.91899	2.47984	7.06209e-07
mmu-miR-7688-5p	8.55646	3.41655	2.50441	2.73082e-06
mmu-miR-6981-5p	6.97193	2.51217	2.77526	4.58192e-06
mmu-miR-1983	16.2678	5.52678	2.94346	2.43652e-13
mmu-miR-215-5p	8.76773	2.51217	3.4901	2.64075e-09
mmu-miR-205-5p	37.3949	9.74722	3.83647	1.73297e-38
mmu-miR-1981-5p	20.5989	5.3258	3.86775	4.58481e-22
mmu-miR-30d-3p	5.49303	1.40682	3.90459	6.45087e-07
mmu-miR-219a-1-3p	6.65502	1.5073	4.41519	6.51728e-09
mmu-miR-3074-5p	9.61281	2.11022	4.55535	1.40488e-12
mmu-miR-339-3p	8.66209	1.80876	4.78896	7.03301e-12
mmu-miR-301a-5p	6.76066	1.40682	4.80565	1.4001e-09
mmu-miR-470-5p	10.4579	1.90925	5.47749	2.28564e-15
mmu-miR-668-3p	16.0566	2.91412	5.50992	6.31254e-23
mmu-miR-200b-3p	23.5567	3.91899	6.01091	8.82252e-35
mmu-let-7b-5p	6.02121	0.803895	7.49005	5.00615e-11
mmu-miR-127-5p	11.0917	1.30633	8.49074	2.50414e-20
mmu-miR-532-3p	7.28883	0	49	2.88371e-22
mmu-miR-133a-3p	5.80994	0	49	6.73237e-18
mmu-miR-18b-5p	5.28176	0	49	2.44481e-16
mmu-miR-7648-3p	4.75359	0	49	8.87814e-15
mmu-miR-871-3p	4.64795	0	49	1.82111e-14
mmu-miR-3095-3p	4.54232	0	49	3.73553e-14
mmu-miR-124-3p	4.01414	0	49	1.35653e-12
mmu-miR-1948-3p	3.27469	0	49	2.0727e-10
mmu-miR-3068-3p	3.27469	0	49	2.0727e-10
mmu-miR-136-5p	3.16906	0	49	4.2516e-10
mmu-miR-383-5p	3.16906	0	49	4.2516e-10
mmu-miR-6970-5p	2.74652	0	49	7.52687e-09
mmu-miR-1193-5p	2.53525	0	49	3.16698e-08
mmu-miR-293-5p	2.53525	0	49	3.16698e-08
mmu-miR-3066-5p	2.53525	0	49	3.16698e-08
mmu-miR-3081-3p	2.53525	0	49	3.16698e-08
mmu-miR-330-5p	2.53525	0	49	3.16698e-08
mmu-miR-6399	2.53525	0	49	3.16698e-08
mmu-miR-1191b-5p	2.42961	0	49	6.49622e-08
mmu-miR-155-5p	2.42961	0	49	6.49622e-08
mmu-miR-3473b	2.42961	0	49	6.49622e-08
mmu-miR-494-3p	2.42961	0	49	6.49622e-08
mmu-miR-128-2-5p	2.32398	0	49	1.33253e-07
mmu-miR-485-3p	2.32398	0	49	1.33253e-07
mmu-miR-708-5p	2.32398	0	49	1.33253e-07
mmu-miR-7655-5p	2.32398	0	49	1.33253e-07
mmu-let-7e-3p	2.21834	0	49	2.73332e-07
mmu-miR-217-3p	2.21834	0	49	2.73332e-07
mmu-miR-488-5p	2.21834	0	49	2.73332e-07
mmu-miR-6980-3p	2.21834	0	49	2.73332e-07
mmu-miR-141-3p	2.11271	0	49	5.60669e-07
mmu-miR-329-3p	2.11271	0	49	5.60669e-07
mmu-miR-1306-5p	2.00707	0	49	1.15006e-06
mmu-miR-140-5p	2.00707	0	49	1.15006e-06
mmu-miR-539-5p	2.00707	0	49	1.15006e-06
mmu-miR-8114	2.00707	0	49	1.15006e-06
mmu-miR-376a-5p	1.90143	0	49	2.35905e-06
mmu-miR-6998-5p	1.90143	0	49	2.35905e-06
mmu-miR-193b-3p	1.7958	0	49	4.83897e-06
mmu-miR-3078-5p	1.7958	0	49	4.83897e-06
mmu-miR-7226-3p	1.7958	0	49	4.83897e-06
mmu-miR-99a-3p	1.7958	0	49	4.83897e-06
mmu-miR-181b-1-3p	1.69016	0	49	9.92586e-06
mmu-miR-219c-3p	1.69016	0	49	9.92586e-06
mmu-miR-5126	1.58453	0	49	2.03603e-05
mmu-miR-690	1.58453	0	49	2.03603e-05
mmu-miR-6909-5p	1.47889	0	49	4.17637e-05
mmu-miR-8105	1.47889	0	49	4.17637e-05
mmu-miR-376c-3p	1.37326	0	49	8.56672e-05
